# Supplementary material for: Strategies and Behaviour Change Techniques to Optimise Sedentary Behaviour for People with Severe Asthma: A Nominal Group Technique
Source: J Clin Med. 2026 May 18;15(10):3879. doi: 10.3390/jcm15103879 (PMC13207782; doi:10.3390/jcm15103879)
Supplement: Supplementary file 1 [file jcm-15-03879-s001.zip]

Archive with 1 entries (1 files):
- jcm-4235522-supplementary.pdf
